# Supplementary material for: Phlegmariurusvanuatuensis (Huperzioideae, Lycopodiaceae) a new species from Vanuatu, re-circumscription of P.nummulariifolius and new combinations in Phlegmariurus
Source: PhytoKeys. 2018 Oct 8;(109):53–66. doi: 10.3897/phytokeys.109.29359 (PMC6189223; doi:10.3897/phytokeys.109.29359)
Supplement: XML Treatment for Phlegmariurus vanuatuensis [file phytokeys.109.29359-treatment1.xml]

<!DOCTYPE tp:taxon-treatment
  PUBLIC "-//TaxonX//DTD Taxonomic Treatment Publishing DTD v0 20100105//EN" "tax-treatment-NSO.dtd">
<tp:taxon-treatment xmlns:tp="http://www.plazi.org/taxpub"><tp:treatment-meta><kwd-group><label>Taxon classification</label><kwd><named-content xmlns:xlink="http://www.w3.org/1999/xlink" content-type="kingdom">Plantae</named-content></kwd><kwd><named-content xmlns:xlink="http://www.w3.org/1999/xlink" content-type="order">Lycopodiales</named-content></kwd><kwd><named-content xmlns:xlink="http://www.w3.org/1999/xlink" content-type="family">Lycopodiaceae</named-content></kwd></kwd-group><mixed-citation publication-type="journal"><person-group><name><surname>Field</surname><given-names>Ashley Raymond</given-names></name></person-group><article-title><italic><tp:taxon-name><tp:taxon-name-part taxon-name-part-type="genus" reg="Phlegmariurus">Phlegmariurus</tp:taxon-name-part><tp:taxon-name-part taxon-name-part-type="species" reg="vanuatuensis">vanuatuensis</tp:taxon-name-part></tp:taxon-name></italic> (<tp:taxon-name><tp:taxon-name-part taxon-name-part-type="subfamily">Huperzioideae</tp:taxon-name-part></tp:taxon-name>, <tp:taxon-name><tp:taxon-name-part taxon-name-part-type="family">Lycopodiaceae</tp:taxon-name-part></tp:taxon-name>) a new species from Vanuatu, re-circumscription of <italic><tp:taxon-name><tp:taxon-name-part taxon-name-part-type="genus" reg="Phlegmariurus">P.</tp:taxon-name-part><tp:taxon-name-part taxon-name-part-type="species" reg="nummulariifolius">nummulariifolius</tp:taxon-name-part></tp:taxon-name></italic> and new combinations in <italic><tp:taxon-name><tp:taxon-name-part taxon-name-part-type="genus" reg="Phlegmariurus">Phlegmariurus</tp:taxon-name-part></tp:taxon-name></italic></article-title><source>PhytoKeys</source><day>8</day><month>10</month><year>2018</year><volume>2018</volume><issue>109</issue><fpage>53</fpage><lpage>66</lpage><pub-id pub-id-type="doi">10.3897/phytokeys.109.29359</pub-id></mixed-citation></tp:treatment-meta><tp:nomenclature><tp:taxon-name>
            <tp:taxon-name-part taxon-name-part-type="genus" reg="Phlegmariurus">Phlegmariurus</tp:taxon-name-part>
            <tp:taxon-name-part taxon-name-part-type="species" reg="vanuatuensis">vanuatuensis</tp:taxon-name-part>
            <object-id xmlns:xlink="http://www.w3.org/1999/xlink" content-type="ipni" xlink:type="simple">urn:lsid:ipni.org:names:60477108-2</object-id>
          </tp:taxon-name><tp:taxon-authority>A.R.Field</tp:taxon-authority><tp:taxon-status xmlns:xlink="http://www.w3.org/1999/xlink" xlink:type="simple">sp. nov.</tp:taxon-status><xref ref-type="fig" rid="F1">Figure 1 A–C</xref><xref ref-type="fig" rid="F2">, Figure 2 D–F</xref></tp:nomenclature><tp:treatment-sec sec-type="diagnosis" id="SECID0EUIAC"><title>Diagnosis.</title><p><italic><tp:taxon-name><tp:taxon-name-part taxon-name-part-type="genus" reg="Phlegmariurus">Phlegmariurus</tp:taxon-name-part><tp:taxon-name-part taxon-name-part-type="species" reg="vanuatuensis">vanuatuensis</tp:taxon-name-part></tp:taxon-name></italic> is similar to <italic><tp:taxon-name><tp:taxon-name-part taxon-name-part-type="genus" reg="Phlegmariurus">Phlegmariurus</tp:taxon-name-part><tp:taxon-name-part taxon-name-part-type="species" reg="nummulariifolius">nummulariifolius</tp:taxon-name-part></tp:taxon-name></italic> but differs in having acutely spreading non-flattened sterile leaves (compared with adpressed and imbricate leaves flattened in on plane in <italic><tp:taxon-name><tp:taxon-name-part taxon-name-part-type="genus" reg="Phlegmariurus">P.</tp:taxon-name-part><tp:taxon-name-part taxon-name-part-type="species" reg="nummulariifolius">nummulariifolius</tp:taxon-name-part></tp:taxon-name></italic>), thicker pale green-brown stem bases 3.5–5.5 mm diameter in <italic><tp:taxon-name><tp:taxon-name-part taxon-name-part-type="genus" reg="Phlegmariurus">P.</tp:taxon-name-part><tp:taxon-name-part taxon-name-part-type="species" reg="vanuatuensis">vanuatuensis</tp:taxon-name-part></tp:taxon-name></italic> (compared to thinner dark black-brown stem bases 1.5–3.5 mm diameter in <italic><tp:taxon-name><tp:taxon-name-part taxon-name-part-type="genus" reg="Phlegmariurus">P.</tp:taxon-name-part><tp:taxon-name-part taxon-name-part-type="species" reg="nummulariifolius">nummulariifolius</tp:taxon-name-part></tp:taxon-name></italic>) and a gradual transition to thicker less ramified fertile spikes 2–5.5 mm diameter in <italic><tp:taxon-name><tp:taxon-name-part taxon-name-part-type="genus" reg="Phlegmariurus">P.</tp:taxon-name-part><tp:taxon-name-part taxon-name-part-type="species" reg="vanuatuensis">vanuatuensis</tp:taxon-name-part></tp:taxon-name></italic> (compared to an abrupt transition to slender ramified fertile spikes 1–2.5 mm in <italic><tp:taxon-name><tp:taxon-name-part taxon-name-part-type="genus" reg="Phlegmariurus">P.</tp:taxon-name-part><tp:taxon-name-part taxon-name-part-type="species" reg="nummulariifolius">nummulariifolius</tp:taxon-name-part></tp:taxon-name></italic>).</p></tp:treatment-sec><tp:treatment-sec sec-type="material" id="SECID0EHLAC"><title>Type.</title><p>Nouvelle-Hebrides: Erromango, forêt dense au N du camp du km 17, alt. 300 m, 4 Aug 1971, <italic>J. Raynal RSNH 16213</italic> (Holotype: P01221002!; isotype: P01219313!).</p></tp:treatment-sec><tp:treatment-sec sec-type="description" id="SECID0EPLAC"><title>Description.</title><p>Sporophytes herbaceous, epiphytic, with tufted isodichotomous arching to pendulous shoots and with dichotomous roots emerging from the base of the tuft. Shoots abruptly to gradually heterophyllous; sterile sections leafy, 12–18 mm in diameter and usually 20–50 cm long, evenly branched 1–4 times; fertile sections filiform-funiform, 2–4.5 mm in diameter and up to 300 mm long, branched 0–3 times, usually unbranched at base. Stems fleshy, 2.5–5.5 mm in diameter in basal module without the leaves, pale green or light stramineous brown, and bearing indistinct longitudinal grooves between the rows of leaves. Leaves sessile, supine, decurrent, firm, orthostichous in four strict rows comprised of 2 alternating sub whorls of 2, acutely spreading, ovate to ovate-oval, 6–14.5 mm long × 6–9 mm wide, with a broad rounded base and rounded, obtusely pointed or acutely pointed apex, leaves flat to twisted with entire margins, mid glossy green to light yellow green. Leaves in the basal modules more crowded, ovate with an acute apex and with a narrowed sub-petiolate base, in median modules more widely spaced and diverging, sessile with an almost amplexicaule base, and in the distal modules transitioning in shape to sporophylls. Sporophylls gradually to sharply differentiated from sterile leaves, sessile, supine, orthostichous in two alternating pairs of two, acutely divergent to adpressed, scale like, ovate-rhomboid with a cuneate to rounded amplexicaule base and an acute apex, 1.5–5.2 mm long × 1.5–2.8 mm wide, overlapping. Sporangia borne on the upper surface in the axils of sporangia, reniform, 1–1.2 mm in diameter, mostly covered by the sporophyll. Spores isotetrahedral, 30–40 μm in diameter, with convex lateral margins, smooth proximal surfaces and moderately foveolate distal surface. Gametophytes holomycoheterotrophic, dorsiventral with paraphyses among the gametangia on the upper surface. <italic>Vanuatu flat tassel-fern</italic>.</p><fig id="F1" position="float" orientation="portrait"><label>Figure 1.</label><caption><p><italic><tp:taxon-name><tp:taxon-name-part taxon-name-part-type="genus" reg="Phlegmariurus">Phlegmariurus</tp:taxon-name-part><tp:taxon-name-part taxon-name-part-type="species" reg="vanuatuensis">vanuatuensis</tp:taxon-name-part></tp:taxon-name></italic> ARF1140: <bold>A</bold> habit, leaf arrangement and fertile spikes <bold>B</bold> close up of sterile leaf arrangement showing subopposite decussate leaf arrangement and ovate-oval leaves <bold>C</bold> close up of fertile spike showing scale like sporophylls and a sporangium. Scale bar: 10 cm (<bold>A</bold>); 1 cm (<bold>B, C</bold>). Illustration by A.R.Field.</p></caption><graphic xmlns:xlink="http://www.w3.org/1999/xlink" xlink:href="phytokeys-109-053-g001.jpg" position="float" orientation="portrait" xlink:type="simple" id="oo_234053.jpg"/></fig></tp:treatment-sec><tp:treatment-sec sec-type="material" id="SECID0EZMAC"><title>Additional specimens examined.</title><p>VANUATU: Nouvelles Hebrides, [n.d.], <italic>M. MacDonald 59</italic> (P01219315). Ile de Pentecôte, zone axiale: Lalak (cote 520), 15 Sep 1936, <italic>E. Aubert de la Rüe s.n.</italic> (P01219311). Vate, 500–600 m, May 1965, <italic>M. Schmid 188</italic> (P01222833). Iles Banks, Vanua-Lava, epiphyte en forêt, 600 m, 14 Jun 1983, <italic>P. Morat 7472</italic> (P01238484). NW of Efate, unnamed hill N of Trig Point above Narabut camp, occasional epiphyte in forest on summit of hill, 1600 ft [488 m], 5 Jul 1971, <italic>A.F. Braithwaite RSNH 2040</italic> (P01219314). S. Erromanga, high epiphyte in forest, 300 ft [91 m], 6 Aug 1971, <italic>A.F. Braithwaite RSNH 2275</italic> (P01219309). N. Espiritu Santo, Apouna Valley, epiphytic in forest, 3000 ft [914 m], 1 Sep 1971, <italic>A.F. Braithwaite RSNH 2355A</italic> (P01219310). N. Espiritu Santo S.W. Bay, occasional epiphyte in ridge top forest, 1300 ft [396 m], 11 Oct 1971, <italic>A.F. Braithwaite RSNH 2601</italic> (P01219312). N. Espiritu Santo S.W. Bay, occasional epiphyte in ridge top forest, 1300 ft [396 m], 11 Oct 1971, <italic>J. Raynal RSNH 16213</italic> (P01221002). Erromango epiphyte 300 m, 4 Aug 1971, <italic>J. Raynal RSNH 16213</italic> (P01219313). Iles Banks, Vanua-Lava, crête vers, 500 m, 13 Jun 1983, <italic>J.M. Veillon 5542</italic> (P01253017). Pentecôte, Enkul, 550 m, 28 Sep 1984, <italic>P. Cabalion 2568</italic> (P01236864). Mallicolo, SW Bay, entre Lenbongbong et Lendemboi, 25 Sep 1986, <italic>G. Vourdy 823</italic> (P01238278). Efate, <italic>M.A. Clements 5640</italic> (CBG8916282). Cultivated James Cook University ex Efate, 30 Aug 2006, <italic>A.R. Field 1140</italic> (BRI, CNS).</p></tp:treatment-sec><tp:treatment-sec sec-type="distribution" id="SECID0ELOAC"><title>Distribution, habitat and ecology.</title><p>Endemic to Vanuatu where it occurs as an uncommon epiphyte on the bark of tree trunks and branches in the canopy to subcanopy of mature trees in lowland to montane primary tropical rainforest.</p></tp:treatment-sec><tp:treatment-sec sec-type="conservation status" id="SECID0EQOAC"><title>Conservation status.</title><p>Vulnerable. <italic><tp:taxon-name><tp:taxon-name-part taxon-name-part-type="genus" reg="Phlegmariurus">Phlegmariurus</tp:taxon-name-part><tp:taxon-name-part taxon-name-part-type="species" reg="vanuatuensis">vanuatuensis</tp:taxon-name-part></tp:taxon-name></italic> is considered eligible for IUCN listing as Vulnerable (<xref ref-type="bibr" rid="B19">IUCN 2012</xref>) on the basis of its Area of Occupancy being less than 20,000 km<sup>2</sup>. Its <abbrev xmlns:xlink="http://www.w3.org/1999/xlink" xlink:title="Extent of Occurrence" id="ABBRID0EHPAC" xlink:type="simple">EOO</abbrev> was calculated at <abbrev xmlns:xlink="http://www.w3.org/1999/xlink" xlink:title="Extent of Occurrence" id="ABBRID0ELPAC" xlink:type="simple">EOO</abbrev> 34,668 km<sup>2</sup> and the <abbrev xmlns:xlink="http://www.w3.org/1999/xlink" xlink:title="Area of Occupancy" id="ABBRID0ERPAC" xlink:type="simple">AOO</abbrev> at 800 km<sup>2</sup> using the GeoCAT tool. In addition, it meets criteria A.1.c. as it has experienced a catastrophic reduction in numbers and in particular loss of its intact rainforest canopy habitat following Tropical Cyclone Pam in 2015. It is also considered eligible for listing as Vulnerable on the basis of criteria B.1.a. as it has severely fragmented population scattered over disjunct islands, and is estimated to occur at fewer than 10 locations. In addition, it meets criterion B.1.b. (v &amp; iv) as it is inferred to have experienced, and continue to experience an ongoing decline in the extent and quality of habitat and number of locations or subpopulations and number of mature individuals owing to land clearing of its habitat, and in particular owing to destruction of its habitat by severe tropical cyclones. In addition, the uniqueness of this species may make it a target for rare plant collectors.</p></tp:treatment-sec><tp:treatment-sec sec-type="etymology" id="SECID0EXPAC"><title>Etymology.</title><p>Named for the origin of this species in Vanuatu. Vanuatu is a composition of the Austronesian words ‘<italic>Vanua</italic>’ meaning home or land and ‘<italic>Tu</italic>’ meaning stand.</p></tp:treatment-sec><tp:treatment-sec sec-type="notes" id="SECID0ECAAE"><title>Note.</title><p><italic><tp:taxon-name><tp:taxon-name-part taxon-name-part-type="genus" reg="Phlegmariurus">Phlegmariurus</tp:taxon-name-part><tp:taxon-name-part taxon-name-part-type="species" reg="vanuatuensis">vanuatuensis</tp:taxon-name-part></tp:taxon-name></italic> is closely related to <italic><tp:taxon-name><tp:taxon-name-part taxon-name-part-type="genus" reg="Phlegmariurus">P.</tp:taxon-name-part><tp:taxon-name-part taxon-name-part-type="species" reg="nummulariifolius">nummulariifolius</tp:taxon-name-part></tp:taxon-name></italic> and has been hitherto included in that species. It appears to be the easternmost allopatric species of the <italic><tp:taxon-name><tp:taxon-name-part taxon-name-part-type="genus" reg="Phlegmariurus">P.</tp:taxon-name-part><tp:taxon-name-part taxon-name-part-type="species" reg="nummulariifolius">nummulariifolius</tp:taxon-name-part></tp:taxon-name></italic> group, differing in several stable morphological characters. Living plants of both species are more distinct than pressed material (Figure <xref ref-type="fig" rid="F2">2</xref>), as the characteristic divergent layered leaf architecture of <italic><tp:taxon-name><tp:taxon-name-part taxon-name-part-type="genus" reg="Phlegmariurus">P.</tp:taxon-name-part><tp:taxon-name-part taxon-name-part-type="species" reg="vanuatuensis">vanuatuensis</tp:taxon-name-part></tp:taxon-name></italic> is flattened during pressing, the thick fleshy stems collapse and colour is lost during drying (Figure <xref ref-type="fig" rid="F2">2</xref>). The lower stems of <italic><tp:taxon-name><tp:taxon-name-part taxon-name-part-type="genus" reg="Phlegmariurus">P.</tp:taxon-name-part><tp:taxon-name-part taxon-name-part-type="species" reg="vanuatuensis">vanuatuensis</tp:taxon-name-part></tp:taxon-name></italic> are thicker, fleshier and light green or pale stramineous brown compared to <italic><tp:taxon-name><tp:taxon-name-part taxon-name-part-type="genus" reg="Phlegmariurus">P.</tp:taxon-name-part><tp:taxon-name-part taxon-name-part-type="species" reg="nummulariifolius">nummulariifolius</tp:taxon-name-part></tp:taxon-name></italic> which has stems that are more slender, dark purplish brown and more lignified. The sterile leaves of <italic><tp:taxon-name><tp:taxon-name-part taxon-name-part-type="genus" reg="Phlegmariurus">P.</tp:taxon-name-part><tp:taxon-name-part taxon-name-part-type="species" reg="vanuatuensis">vanuatuensis</tp:taxon-name-part></tp:taxon-name></italic> are acutely spreading, <!--PageBreak--><!--PageBreak-->twisting slightly and being almost amplexicaule at their base compared with the tightly adpressed and uniformly planar flat leaves of <italic><tp:taxon-name><tp:taxon-name-part taxon-name-part-type="genus" reg="Phlegmariurus">P.</tp:taxon-name-part><tp:taxon-name-part taxon-name-part-type="species" reg="nummulariifolius">nummulariifolius</tp:taxon-name-part></tp:taxon-name></italic>. The leaf colour of <italic><tp:taxon-name><tp:taxon-name-part taxon-name-part-type="genus" reg="Phlegmariurus">P.</tp:taxon-name-part><tp:taxon-name-part taxon-name-part-type="species" reg="vanuatuensis">vanuatuensis</tp:taxon-name-part></tp:taxon-name></italic> is usually a bright green whereas in <italic><tp:taxon-name><tp:taxon-name-part taxon-name-part-type="genus" reg="Phlegmariurus">P.</tp:taxon-name-part><tp:taxon-name-part taxon-name-part-type="species" reg="nummulariifolius">nummulariifolius</tp:taxon-name-part></tp:taxon-name></italic> it is usually a dark green. The fertile spikes of <italic><tp:taxon-name><tp:taxon-name-part taxon-name-part-type="genus" reg="Phlegmariurus">P.</tp:taxon-name-part><tp:taxon-name-part taxon-name-part-type="species" reg="vanuatuensis">vanuatuensis</tp:taxon-name-part></tp:taxon-name></italic> are funiform and relatively unbranched compared with being filiform and multibranched in <italic><tp:taxon-name><tp:taxon-name-part taxon-name-part-type="genus" reg="Phlegmariurus">P.</tp:taxon-name-part><tp:taxon-name-part taxon-name-part-type="species" reg="nummulariifolius">nummulariifolius</tp:taxon-name-part></tp:taxon-name></italic>. The transition from sterile to fertile spikes is more gradual than for <italic><tp:taxon-name><tp:taxon-name-part taxon-name-part-type="genus" reg="Phlegmariurus">P.</tp:taxon-name-part><tp:taxon-name-part taxon-name-part-type="species" reg="nummulariifolius">nummulariifolius</tp:taxon-name-part></tp:taxon-name></italic>. Young plants of both species are very similar but can usually be differentiated on the basis of leaf divergence.</p><p>The diagnostic traits of <italic><tp:taxon-name><tp:taxon-name-part taxon-name-part-type="genus" reg="Phlegmariurus">Phlegmariurus</tp:taxon-name-part><tp:taxon-name-part taxon-name-part-type="species" reg="vanuatuensis">vanuatuensis</tp:taxon-name-part></tp:taxon-name></italic> appear to be consistent across its population whereas the traits of <italic><tp:taxon-name><tp:taxon-name-part taxon-name-part-type="genus" reg="Phlegmariurus">Phlegmariurus</tp:taxon-name-part><tp:taxon-name-part taxon-name-part-type="species" reg="nummulariifolius">nummulariifolius</tp:taxon-name-part></tp:taxon-name></italic> appear to be consistent throughout its Malesian, New Guinean and Solomon Island range with plants as close as the Santa Cruz Islands typical of <italic><tp:taxon-name><tp:taxon-name-part taxon-name-part-type="genus" reg="Phlegmariurus">P.</tp:taxon-name-part><tp:taxon-name-part taxon-name-part-type="species" reg="nummulariifolius">nummulariifolius</tp:taxon-name-part></tp:taxon-name></italic>. It is expected that <italic><tp:taxon-name><tp:taxon-name-part taxon-name-part-type="genus" reg="Phlegmariurus">P.</tp:taxon-name-part><tp:taxon-name-part taxon-name-part-type="species" reg="vanuatuensis">vanuatuensis</tp:taxon-name-part></tp:taxon-name></italic> has dispersed eastward from <italic><tp:taxon-name><tp:taxon-name-part taxon-name-part-type="genus" reg="Phlegmariurus">P.</tp:taxon-name-part><tp:taxon-name-part taxon-name-part-type="species" reg="nummulariifolius">nummulariifolius</tp:taxon-name-part></tp:taxon-name></italic>, or a shared ancestor, but has become isolated in the islands Vanuatu leading to allopatric divergence there. Alternatively, it could have colonized Vanuatu and hybridized with <italic><tp:taxon-name><tp:taxon-name-part taxon-name-part-type="genus" reg="Phlegmariurus">P.</tp:taxon-name-part><tp:taxon-name-part taxon-name-part-type="species" reg="phlegmarioides">phlegmarioides</tp:taxon-name-part></tp:taxon-name></italic>, as it also shares some traits with that species such as the divergent leaf planes, layered arching branches and the thicker stems and fertile spikes.</p><p><italic><tp:taxon-name><tp:taxon-name-part taxon-name-part-type="genus" reg="Phlegmariurus">Phlegmariurus</tp:taxon-name-part><tp:taxon-name-part taxon-name-part-type="species" reg="vanuatuensis">vanuatuensis</tp:taxon-name-part></tp:taxon-name></italic> can be readily differentiated from <italic><tp:taxon-name><tp:taxon-name-part taxon-name-part-type="genus" reg="Phlegmariurus">P.</tp:taxon-name-part><tp:taxon-name-part taxon-name-part-type="species" reg="delbrueckii">delbrueckii</tp:taxon-name-part></tp:taxon-name></italic> (Herter) A.R.Field &amp; Bostock by its larger size, and by having terete fertile spikes rather than the quadrangular fertile spikes found in <italic><tp:taxon-name><tp:taxon-name-part taxon-name-part-type="genus" reg="Phlegmariurus">P.</tp:taxon-name-part><tp:taxon-name-part taxon-name-part-type="species" reg="delbrueckii">delbrueckii</tp:taxon-name-part></tp:taxon-name></italic>. It can be readily distinguished from <italic><tp:taxon-name><tp:taxon-name-part taxon-name-part-type="genus" reg="Phlegmariurus">P.</tp:taxon-name-part><tp:taxon-name-part taxon-name-part-type="species" reg="phlegmarioides">phlegmarioides</tp:taxon-name-part></tp:taxon-name></italic> by its leaves being supine and somewhat more flattened in one plane, rather than radiating in four planar ranks as found in <italic><tp:taxon-name><tp:taxon-name-part taxon-name-part-type="genus" reg="Phlegmariurus">P.</tp:taxon-name-part><tp:taxon-name-part taxon-name-part-type="species" reg="phlegmarioides">phlegmarioides</tp:taxon-name-part></tp:taxon-name></italic>. Another species occurring further east in Polynesia, <italic><tp:taxon-name><tp:taxon-name-part taxon-name-part-type="genus" reg="Phlegmariurus">P.</tp:taxon-name-part><tp:taxon-name-part taxon-name-part-type="species" reg="ribourtii">ribourtii</tp:taxon-name-part></tp:taxon-name></italic> (Herter) A.R.Field &amp; Bostock has thicker and distinctly quadrangular fertile spikes and more lingulate-oval leaves with a different arrangement.</p><p><italic><tp:taxon-name><tp:taxon-name-part taxon-name-part-type="genus" reg="Phlegmariurus">Phlegmariurus</tp:taxon-name-part><tp:taxon-name-part taxon-name-part-type="species" reg="vanuatuensis">vanuatuensis</tp:taxon-name-part></tp:taxon-name></italic> is remarkably convergent with the unrelated broad leafed form of <italic><tp:taxon-name><tp:taxon-name-part taxon-name-part-type="genus" reg="Phlegmariurus">P.</tp:taxon-name-part><tp:taxon-name-part taxon-name-part-type="species" reg="obtusifolius">obtusifolius</tp:taxon-name-part></tp:taxon-name></italic> (P.Beav.) A.R.Field &amp; Bostock <italic>s.l.</italic> [=<italic><tp:taxon-name><tp:taxon-name-part taxon-name-part-type="genus" reg="Phlegmariurus">P.</tp:taxon-name-part><tp:taxon-name-part taxon-name-part-type="species" reg="pachyphyllus">pachyphyllus</tp:taxon-name-part></tp:taxon-name></italic> (Kuhn ex Herter) A.R.Field &amp; Testo <italic>s.s.</italic>] which occurs in a similar habitat in Madagascar and islands of the West Indian Ocean. Together, these species repeat a general trend in which several unrelated species of <italic><tp:taxon-name><tp:taxon-name-part taxon-name-part-type="genus" reg="Phlegmariurus">Phlegmariurus</tp:taxon-name-part></tp:taxon-name></italic> occurring epiphytically in lower altitudes of offshore oceanic islands have broader leaves with rounded apices.</p><fig id="F2" position="float" orientation="portrait"><label>Figure 2.</label><caption><p><italic><tp:taxon-name><tp:taxon-name-part taxon-name-part-type="genus" reg="Phlegmariurus">Phlegmariurus</tp:taxon-name-part><tp:taxon-name-part taxon-name-part-type="species" reg="nummulariifolius">nummulariifolius</tp:taxon-name-part></tp:taxon-name></italic> ARF0002: <bold>A</bold> basal region of shoot showing branching pattern and leaf arrangement <bold>B</bold> medial region of shoot showing adpressed leaf arrangement in facial and lateral view <bold>C</bold> distal region of shoot showing abrupt transition to sporophylls and filiform fertile spikes. <italic><tp:taxon-name><tp:taxon-name-part taxon-name-part-type="genus" reg="Phlegmariurus">Phlegmariurus</tp:taxon-name-part><tp:taxon-name-part taxon-name-part-type="species" reg="vanuatuensis">vanuatuensis</tp:taxon-name-part></tp:taxon-name></italic> ARF1140 <bold>D</bold> basal region of shoot showing branching pattern and leaf arrangement <bold>E</bold> medial region of shoot showing divergent leaf arrangement in facial and lateral view <bold>F</bold> distal region of shoot showing gradual transition to sporophylls and funiform-filiform fertile spikes. Photos by A.R.Field</p></caption><graphic xmlns:xlink="http://www.w3.org/1999/xlink" xlink:href="phytokeys-109-053-g002.jpg" position="float" orientation="portrait" xlink:type="simple" id="oo_234054.jpg"/></fig></tp:treatment-sec><ref-list><ref id="B19"><mixed-citation xmlns:xlink="http://www.w3.org/1999/xlink" xlink:type="simple"><institution xlink:type="simple">IUCN</institution> (<year>2012</year>) <source>IUCN Red List Categories and Criteria: Version 3.1. Second edition.</source><publisher-name>IUCN</publisher-name>, <publisher-loc>Gland, Switzerland and Cambridge, UK</publisher-loc>, <size units="page">32 pp</size>.</mixed-citation></ref></ref-list></tp:taxon-treatment>
