# Supplementary material for: Phlegmariurusvanuatuensis (Huperzioideae, Lycopodiaceae) a new species from Vanuatu, re-circumscription of P.nummulariifolius and new combinations in Phlegmariurus
Source: PhytoKeys. 2018 Oct 8;(109):53–66. doi: 10.3897/phytokeys.109.29359 (PMC6189223; doi:10.3897/phytokeys.109.29359)
Supplement: XML Treatment for Phlegmariurus australis [file phytokeys.109.29359-treatment3.xml]

<!DOCTYPE tp:taxon-treatment
  PUBLIC "-//TaxonX//DTD Taxonomic Treatment Publishing DTD v0 20100105//EN" "tax-treatment-NSO.dtd">
<tp:taxon-treatment xmlns:tp="http://www.plazi.org/taxpub"><tp:treatment-meta><kwd-group><label>Taxon classification</label><kwd><named-content xmlns:xlink="http://www.w3.org/1999/xlink" content-type="kingdom">Plantae</named-content></kwd><kwd><named-content xmlns:xlink="http://www.w3.org/1999/xlink" content-type="order">Lycopodiales</named-content></kwd><kwd><named-content xmlns:xlink="http://www.w3.org/1999/xlink" content-type="family">Lycopodiaceae</named-content></kwd></kwd-group><mixed-citation publication-type="journal"><person-group><name><surname>Field</surname><given-names>Ashley Raymond</given-names></name></person-group><article-title><italic><tp:taxon-name><tp:taxon-name-part taxon-name-part-type="genus" reg="Phlegmariurus">Phlegmariurus</tp:taxon-name-part><tp:taxon-name-part taxon-name-part-type="species" reg="vanuatuensis">vanuatuensis</tp:taxon-name-part></tp:taxon-name></italic> (<tp:taxon-name><tp:taxon-name-part taxon-name-part-type="subfamily">Huperzioideae</tp:taxon-name-part></tp:taxon-name>, <tp:taxon-name><tp:taxon-name-part taxon-name-part-type="family">Lycopodiaceae</tp:taxon-name-part></tp:taxon-name>) a new species from Vanuatu, re-circumscription of <italic><tp:taxon-name><tp:taxon-name-part taxon-name-part-type="genus" reg="Phlegmariurus">P.</tp:taxon-name-part><tp:taxon-name-part taxon-name-part-type="species" reg="nummulariifolius">nummulariifolius</tp:taxon-name-part></tp:taxon-name></italic> and new combinations in <italic><tp:taxon-name><tp:taxon-name-part taxon-name-part-type="genus" reg="Phlegmariurus">Phlegmariurus</tp:taxon-name-part></tp:taxon-name></italic></article-title><source>PhytoKeys</source><day>8</day><month>10</month><year>2018</year><volume>2018</volume><issue>109</issue><fpage>53</fpage><lpage>66</lpage><pub-id pub-id-type="doi">10.3897/phytokeys.109.29359</pub-id></mixed-citation></tp:treatment-meta><tp:nomenclature><tp:taxon-name>
            <tp:taxon-name-part taxon-name-part-type="genus" reg="Phlegmariurus">Phlegmariurus</tp:taxon-name-part>
            <tp:taxon-name-part taxon-name-part-type="species" reg="australis">australis</tp:taxon-name-part>
            <object-id xmlns:xlink="http://www.w3.org/1999/xlink" content-type="ipni" xlink:type="simple">urn:lsid:ipni.org:names:77190776-1</object-id>
          </tp:taxon-name><tp:taxon-authority>(Willd.) A.R.Field</tp:taxon-authority><tp:taxon-status xmlns:xlink="http://www.w3.org/1999/xlink" xlink:type="simple">comb. nov.</tp:taxon-status><tp:nomenclature-citation-list><tp:nomenclature-citation><tp:taxon-name>
                <tp:taxon-name-part taxon-name-part-type="genus" reg="Lycopodium"/>
                <tp:taxon-name-part taxon-name-part-type="species" reg="australe"/>
              </tp:taxon-name><comment>≡<tp:taxon-name><tp:taxon-name-part taxon-name-part-type="genus" reg="Lycopodium">Lycopodium</tp:taxon-name-part><tp:taxon-name-part taxon-name-part-type="species" reg="australe">australe</tp:taxon-name-part></tp:taxon-name> Willd., Sp. pl., Ed. 4 [Willdenow] 5: 11 (1810). <tp:taxon-name><tp:taxon-name-part taxon-name-part-type="genus" reg="Lycopodium">Lycopodium</tp:taxon-name-part><tp:taxon-name-part taxon-name-part-type="species" reg="phlegmaria">phlegmaria</tp:taxon-name-part><tp:taxon-name-part taxon-name-part-type="infraspecific-rank">var.</tp:taxon-name-part><tp:taxon-name-part taxon-name-part-type="variety" reg="australe">australe</tp:taxon-name-part></tp:taxon-name> (Willd.) Domin, Biblioth. Bot. 89(4) (1928). <tp:taxon-name><tp:taxon-name-part taxon-name-part-type="genus" reg="Urostachys">Urostachys</tp:taxon-name-part><tp:taxon-name-part taxon-name-part-type="species" reg="australis">australis</tp:taxon-name-part></tp:taxon-name> (Willd.) Herter ex Nessel, Bärlappgewächse 224 (1939). <tp:taxon-name><tp:taxon-name-part taxon-name-part-type="genus" reg="Huperzia">Huperzia</tp:taxon-name-part><tp:taxon-name-part taxon-name-part-type="species" reg="australis">australis</tp:taxon-name-part></tp:taxon-name> (Willd.) Holub, Folia Geobot. Phytotax. 20: 70. (1985). <bold>Type citation.</bold> ‘Habitat in societas insulus (v.s.)’. <bold>Type.</bold> societas insulis [Tuha’a Pae or Austral Islands, Society Islands, French Polynesia, Aug1773, <italic>J.R.Foster &amp; G.A.Foster s.n.</italic>] (lectotype, designated by <xref ref-type="bibr" rid="B23">Øllgaard 1989</xref> p. 33: B-W 19341-01!; isolectotypes/syntypes: GOET01283*, GOET012844*, LE00008976*). <bold>Etymology.</bold> Named for the southern origin of the type gathering. </comment></tp:nomenclature-citation><tp:nomenclature-citation><tp:taxon-name>
                <tp:taxon-name-part taxon-name-part-type="genus" reg="Lycopodium"/>
                <tp:taxon-name-part taxon-name-part-type="species" reg="subtrifoliatum"/>
              </tp:taxon-name><comment>=<tp:taxon-name><tp:taxon-name-part taxon-name-part-type="genus" reg="Lycopodium">Lycopodium</tp:taxon-name-part><tp:taxon-name-part taxon-name-part-type="species" reg="subtrifoliatum">subtrifoliatum</tp:taxon-name-part></tp:taxon-name> Brownlie, Nova Hedwigia Beih., 55 (Pterid. Fl. Fiji) 24 (1977). <tp:taxon-name><tp:taxon-name-part taxon-name-part-type="genus" reg="Huperzia">Huperzia</tp:taxon-name-part><tp:taxon-name-part taxon-name-part-type="species" reg="subtrifoliata">subtrifoliata</tp:taxon-name-part></tp:taxon-name> (Brownlie) Holub, Folia Geobot. Phytotax. 26(1): 93 (1991). <tp:taxon-name><tp:taxon-name-part taxon-name-part-type="genus" reg="Phlegmariurus">Phlegmariurus</tp:taxon-name-part><tp:taxon-name-part taxon-name-part-type="species" reg="subtrifoliatus">subtrifoliatus</tp:taxon-name-part></tp:taxon-name> (Brownlie) A.R.Field &amp; Bostock, PhytoKeys 20: 48 (2013). <bold>Type.</bold> Mt. Korobaba, Viti-Levu, Fiji, 20 Jun 1971, <italic>G.H.Brownlie 1287</italic> (holotype: CHR20341227*). <bold>Etymology.</bold> Named for its smaller size compared to <tp:taxon-name><tp:taxon-name-part taxon-name-part-type="genus" reg="Lycopodium">L.</tp:taxon-name-part><tp:taxon-name-part taxon-name-part-type="species" reg="trifoliatum">trifoliatum</tp:taxon-name-part></tp:taxon-name> Copel. </comment></tp:nomenclature-citation></tp:nomenclature-citation-list></tp:nomenclature><tp:treatment-sec sec-type="notes" id="SECID0EWCAG"><title>Note.</title><p><italic><tp:taxon-name><tp:taxon-name-part taxon-name-part-type="genus" reg="Phlegmariurus">Phlegmariurus</tp:taxon-name-part><tp:taxon-name-part taxon-name-part-type="species" reg="australis">australis</tp:taxon-name-part></tp:taxon-name></italic> (Willd.) A.R.Field is an earlier name for the Polynesian black-stem tassel-fern recognised by <xref ref-type="bibr" rid="B14">Field and Bostock (2013)</xref> as <italic><tp:taxon-name><tp:taxon-name-part taxon-name-part-type="genus" reg="Phlegmariurus">P.</tp:taxon-name-part><tp:taxon-name-part taxon-name-part-type="species" reg="subtrifoliatus">subtrifoliatus</tp:taxon-name-part></tp:taxon-name></italic> (Brownlie) A.R.Field &amp; Bostock. It occurs in Polynesia, where it is the sole, and easternmost, vicariant of the <italic><tp:taxon-name><tp:taxon-name-part taxon-name-part-type="genus" reg="Phlegmariurus">P.</tp:taxon-name-part><tp:taxon-name-part taxon-name-part-type="species" reg="phlegmaria">phlegmaria</tp:taxon-name-part></tp:taxon-name></italic> group. It also occurs in eastern Melanesia and in sympatry with <italic><tp:taxon-name><tp:taxon-name-part taxon-name-part-type="genus" reg="Phlegmariurus">Phlegmariurus</tp:taxon-name-part><tp:taxon-name-part taxon-name-part-type="species" reg="trifoliatus">trifoliatus</tp:taxon-name-part></tp:taxon-name></italic> (Copel.) A.R.Field &amp; Bostock in Fiji. <italic><tp:taxon-name><tp:taxon-name-part taxon-name-part-type="genus" reg="Phlegmariurus">Phlegmariurus</tp:taxon-name-part><tp:taxon-name-part taxon-name-part-type="species" reg="australis">australis</tp:taxon-name-part></tp:taxon-name></italic> can be distinguished by its shorter ovate leaves and smaller shoot diameter compared with the longer lanceolate leaves and larger overall size of <italic><tp:taxon-name><tp:taxon-name-part taxon-name-part-type="genus" reg="Phlegmariurus">P.</tp:taxon-name-part><tp:taxon-name-part taxon-name-part-type="species" reg="trifoliatus">trifoliatus</tp:taxon-name-part></tp:taxon-name></italic>.</p></tp:treatment-sec><ref-list><ref id="B23"><mixed-citation xmlns:xlink="http://www.w3.org/1999/xlink" xlink:type="simple"><person-group><name name-style="western"><surname>Øllgaard</surname><given-names>B</given-names></name></person-group> (<year>1989</year>) Index of the <tp:taxon-name><tp:taxon-name-part taxon-name-part-type="family">Lycopodiaceae</tp:taxon-name-part></tp:taxon-name>. Biologiske skrifter. Royal Danish Academy of Sciences and Letters.</mixed-citation></ref><ref id="B14"><mixed-citation xmlns:xlink="http://www.w3.org/1999/xlink" xlink:type="simple"><person-group><name name-style="western"><surname>Field</surname><given-names>AR</given-names></name><name name-style="western"><surname>Bostock</surname><given-names>PD</given-names></name></person-group> (<year>2013</year>) <article-title>New and existing combinations in Palaeotropical <italic><tp:taxon-name><tp:taxon-name-part taxon-name-part-type="genus">Phlegmariurus</tp:taxon-name-part></tp:taxon-name></italic> (<tp:taxon-name><tp:taxon-name-part taxon-name-part-type="family">Lycopodiaceae</tp:taxon-name-part></tp:taxon-name>) and lectotypification of the type species <italic><tp:taxon-name><tp:taxon-name-part taxon-name-part-type="genus">Phlegmariurus</tp:taxon-name-part><tp:taxon-name-part taxon-name-part-type="species">phlegmaria</tp:taxon-name-part></tp:taxon-name></italic> (L.) T. Sen &amp; U. Sen.</article-title><source>PhytoKeys</source><volume>20</volume>(<issue>0</issue>): <fpage>33</fpage>–<lpage>51</lpage>. <ext-link xlink:type="simple" ext-link-type="doi" xlink:href="10.3897/phytokeys.20.4007">https://doi.org/10.3897/phytokeys.20.4007</ext-link></mixed-citation></ref></ref-list></tp:taxon-treatment>
