# Supplementary material for: Phlegmariurusvanuatuensis (Huperzioideae, Lycopodiaceae) a new species from Vanuatu, re-circumscription of P.nummulariifolius and new combinations in Phlegmariurus
Source: PhytoKeys. 2018 Oct 8;(109):53–66. doi: 10.3897/phytokeys.109.29359 (PMC6189223; doi:10.3897/phytokeys.109.29359)
Supplement: XML Treatment for Phlegmariurus copelandianus [file phytokeys.109.29359-treatment4.xml]

<!DOCTYPE tp:taxon-treatment
  PUBLIC "-//TaxonX//DTD Taxonomic Treatment Publishing DTD v0 20100105//EN" "tax-treatment-NSO.dtd">
<tp:taxon-treatment xmlns:tp="http://www.plazi.org/taxpub"><tp:treatment-meta><kwd-group><label>Taxon classification</label><kwd><named-content xmlns:xlink="http://www.w3.org/1999/xlink" content-type="kingdom">Plantae</named-content></kwd><kwd><named-content xmlns:xlink="http://www.w3.org/1999/xlink" content-type="order">Lycopodiales</named-content></kwd><kwd><named-content xmlns:xlink="http://www.w3.org/1999/xlink" content-type="family">Lycopodiaceae</named-content></kwd></kwd-group><mixed-citation publication-type="journal"><person-group><name><surname>Field</surname><given-names>Ashley Raymond</given-names></name></person-group><article-title><italic><tp:taxon-name><tp:taxon-name-part taxon-name-part-type="genus" reg="Phlegmariurus">Phlegmariurus</tp:taxon-name-part><tp:taxon-name-part taxon-name-part-type="species" reg="vanuatuensis">vanuatuensis</tp:taxon-name-part></tp:taxon-name></italic> (<tp:taxon-name><tp:taxon-name-part taxon-name-part-type="subfamily">Huperzioideae</tp:taxon-name-part></tp:taxon-name>, <tp:taxon-name><tp:taxon-name-part taxon-name-part-type="family">Lycopodiaceae</tp:taxon-name-part></tp:taxon-name>) a new species from Vanuatu, re-circumscription of <italic><tp:taxon-name><tp:taxon-name-part taxon-name-part-type="genus" reg="Phlegmariurus">P.</tp:taxon-name-part><tp:taxon-name-part taxon-name-part-type="species" reg="nummulariifolius">nummulariifolius</tp:taxon-name-part></tp:taxon-name></italic> and new combinations in <italic><tp:taxon-name><tp:taxon-name-part taxon-name-part-type="genus" reg="Phlegmariurus">Phlegmariurus</tp:taxon-name-part></tp:taxon-name></italic></article-title><source>PhytoKeys</source><day>8</day><month>10</month><year>2018</year><volume>2018</volume><issue>109</issue><fpage>53</fpage><lpage>66</lpage><pub-id pub-id-type="doi">10.3897/phytokeys.109.29359</pub-id></mixed-citation></tp:treatment-meta><tp:nomenclature><tp:taxon-name>
            <tp:taxon-name-part taxon-name-part-type="genus" reg="Phlegmariurus">Phlegmariurus</tp:taxon-name-part>
            <tp:taxon-name-part taxon-name-part-type="species" reg="copelandianus">copelandianus</tp:taxon-name-part>
            <object-id xmlns:xlink="http://www.w3.org/1999/xlink" content-type="ipni" xlink:type="simple">urn:lsid:ipni.org:names:77190774-1</object-id>
          </tp:taxon-name><tp:taxon-authority>(R. C.-Y. Chou &amp; Bartlett) A.R.Field</tp:taxon-authority><tp:taxon-status xmlns:xlink="http://www.w3.org/1999/xlink" xlink:type="simple">comb. nov.</tp:taxon-status><tp:nomenclature-citation-list><tp:nomenclature-citation><tp:taxon-name>
                <tp:taxon-name-part taxon-name-part-type="genus" reg="Lycopodium"/>
                <tp:taxon-name-part taxon-name-part-type="species" reg="copelandianum"/>
              </tp:taxon-name><comment>≡<tp:taxon-name><tp:taxon-name-part taxon-name-part-type="genus" reg="Lycopodium">Lycopodium</tp:taxon-name-part><tp:taxon-name-part taxon-name-part-type="species" reg="copelandianum">copelandianum</tp:taxon-name-part></tp:taxon-name> R. C.-Y. Chou &amp; Bartlett, Bull. Torrey Bot. Club 74: 369 (1947). <tp:taxon-name><tp:taxon-name-part taxon-name-part-type="genus" reg="Huperzia">Huperzia</tp:taxon-name-part><tp:taxon-name-part taxon-name-part-type="species" reg="copelandiana">copelandiana</tp:taxon-name-part></tp:taxon-name> (R.C.-Y. Chou &amp; Bartlett) Holub, Folia Geobot. Phytotax. 26(1): 92 (1991). <tp:taxon-name><tp:taxon-name-part taxon-name-part-type="genus" reg="Lycopodium">Lycopodium</tp:taxon-name-part><tp:taxon-name-part taxon-name-part-type="species" reg="petiolatum">petiolatum</tp:taxon-name-part></tp:taxon-name> Copel., Univ. Calif. Publ. Bot. 14: 377 (1929) [non <xref ref-type="bibr" rid="B16">Herter 1909</xref>]. <bold>Type.</bold> Berastagi Karoland, Sumatra, 1–5 Feb 1926, <italic>H.H.Bartlett 6575</italic> (holotype: UC349249!; isotype: MICH1287188*). <bold>Etymology.</bold> Named in honour of American botanist Edwin Bingham Copeland (1873–1964). </comment></tp:nomenclature-citation></tp:nomenclature-citation-list></tp:nomenclature><tp:treatment-sec sec-type="notes" id="SECID0EWHAG"><title>Note.</title><p><italic><tp:taxon-name><tp:taxon-name-part taxon-name-part-type="genus" reg="Phlegmariurus">Phlegmariurus</tp:taxon-name-part><tp:taxon-name-part taxon-name-part-type="species" reg="copelandianus">copelandianus</tp:taxon-name-part></tp:taxon-name></italic> is a rare species that is endemic to Indonesia where it is an epiphyte in montane rainforest. It was placed in the group of the New Guinea endemic <italic><tp:taxon-name><tp:taxon-name-part taxon-name-part-type="genus" reg="Phlegmariurus">P.</tp:taxon-name-part><tp:taxon-name-part taxon-name-part-type="species" reg="macgregorii">macgregorii</tp:taxon-name-part></tp:taxon-name></italic> (Copel.) A.R.Field &amp; Bostock by <xref ref-type="bibr" rid="B23">Øllgaard (1989)</xref>, but does not appear to have a close relative and has not yet been placed in molecular phylogenetic analyses. It is unique among <italic><tp:taxon-name><tp:taxon-name-part taxon-name-part-type="genus" reg="Phlegmariurus">Phlegmariurus</tp:taxon-name-part></tp:taxon-name></italic> in having minute, distinctly petiolate, almost spoon like leaves with a cupped apex and reflexed lateral margins.</p></tp:treatment-sec><ref-list><ref id="B16"><mixed-citation xmlns:xlink="http://www.w3.org/1999/xlink" xlink:type="simple"><person-group><name name-style="western"><surname>Herter</surname><given-names>G</given-names></name></person-group> (<year>1909</year>) <article-title>Beiträge zur kenntniis der kattung <italic><tp:taxon-name><tp:taxon-name-part taxon-name-part-type="genus">Lycopodium</tp:taxon-name-part></tp:taxon-name></italic>. Studien über die untergattung <italic><tp:taxon-name><tp:taxon-name-part taxon-name-part-type="genus">Urostachys</tp:taxon-name-part></tp:taxon-name></italic>. Botanishe Jahrbucher fur Systematic, Plansengeschichte und Planzengeographie 43. Beibl.</article-title><volume>98</volume>: <fpage>1</fpage>–<lpage>56</lpage>.</mixed-citation></ref><ref id="B23"><mixed-citation xmlns:xlink="http://www.w3.org/1999/xlink" xlink:type="simple"><person-group><name name-style="western"><surname>Øllgaard</surname><given-names>B</given-names></name></person-group> (<year>1989</year>) Index of the <tp:taxon-name><tp:taxon-name-part taxon-name-part-type="family">Lycopodiaceae</tp:taxon-name-part></tp:taxon-name>. Biologiske skrifter. Royal Danish Academy of Sciences and Letters.</mixed-citation></ref></ref-list></tp:taxon-treatment>
